# Supplementary material for: Automatic generation of 3D motifs for classification of protein binding sites
Source: BMC Bioinformatics. 2007 Aug 30;8:321. doi: 10.1186/1471-2105-8-321 (PMC1995225; doi:10.1186/1471-2105-8-321)
Supplement: Additional file 1 — Cluster composition. File providing the list of PDB proteins defining each cluster. [file 1471-2105-8-321-S1.xls]

## Sheet: Sheet1
							Cluster composition
				Legend
				Pattern name		PDB representative		Ligand(s) bound by proteins
						Cluster size
				Protein list
ADP0	1vom	ADP		ADP1	1q0b	ADP		ADP2	1b62	ADP		ADP3	1qf9	ADP
	6				7				10				8
1br2				1bg2				1b62				1lvg
1jx2				1f9v				1byq				1nn3
1kk8				1i5s				1ea6				1p72
1lkx				1q0b				1gkz				1qf9
1vom				1sdm				1i58				1ukz
1w7j				1t5c				1tc6				1vhl
				2ncd				1th8				2eck
								1y4s				2vtk
								1y8o
								1z5b
ADP4	1ehi	ADP		ADP5	1njf	ADP		ADP6	1oxu	ADP
	5				4				5
1e4e				1njf				1f3o
1ehi				1ofh				1g6h
1gsa				1um8				1jj7
1iah				1xxi				1oxu
1kjq								1yqt
AMP0	1v26	AMP		ATP0	1y8q	ATP
	4				3
1amu				1jwa
1mdb				1y8q
1ry2				1y8r
1v26
AxP0	2a40	ADP		AxP1	1j1c	ADP		AxP2	1ses	AMP		AxP3	1o97	AMP
		ATP				ATP				ATP				ATP
	13				20				8				7
1bup				1atp				1asz				1efv
1d4x				1csn				1b76				1j20
1j6z				1hck				1b8a				1kp2
1kxp				1j1c				1e24				1mjh
1qz5				1l3r				1htt				1o94
1sqk				1mp8				1nyr				1o97
1tyq				1mq4				1qf6				2a1t
1u2v				1ny3				1ses
2a3z				1phk
2a40				1pkg
2a41				1q8y
2btf				1q97
2bup				1qmz
				1s9j
				1u5r
				1ua2
				1zp9
				1zth
				1zyd
				2biy
