# Supplementary material for: Automatic generation of 3D motifs for classification of protein binding sites
Source: BMC Bioinformatics. 2007 Aug 30;8:321. doi: 10.1186/1471-2105-8-321 (PMC1995225; doi:10.1186/1471-2105-8-321)
Supplement: Additional file 2 — ADP0. File containing the coordinates and types of atoms belonging to the 3D motif named ADP0. It also includes atoms belonging to the ligand. [file 1471-2105-8-321-S2.pdb]

HEADER    3DMotif ADP0                            14-DEC-05   ADP0
ATOM    754  C   ASN A0000     062.332 036.894-015.912
ATOM    754  CB  ASN A0000     061.895 037.156-017.775
ATOM    754  CG  ASN A0000     061.878 038.652-017.980
ATOM    754  OD1 ASN A0000     062.089 039.416-017.054
ATOM    754  ND2 ASN A0000     061.625 039.087-019.203
ATOM    754  C   PRO A0001     061.244 039.075-013.314
ATOM    754  CD  PRO A0001     063.964 038.446-014.582
ATOM    754  C  ???? A0002     060.152 041.987-013.992
ATOM    754  C  ???? A0002     058.309 039.812-016.963
ATOM    754  OH  TYR A0004     069.928 039.324-014.045
ATOM    754  CA  GLY A0005     065.288 038.248-021.532
HETATM  754  PA  ADP A0008     064.412 041.366-023.183
HETATM  754  O5* ADP A0008     063.550 041.441-021.891
HETATM  754  C5* ADP A0008     062.254 042.044-021.938
HETATM  754  C4* ADP A0008     062.006 042.799-020.683
HETATM  754  O4* ADP A0008     062.065 041.872-019.597
HETATM  754  C2* ADP A0008     062.879 043.926-018.848
HETATM  754  C1* ADP A0008     062.643 042.495-018.469
HETATM  754  N9  ADP A0008     063.862 041.770-018.092
HETATM  754  C8  ADP A0008     064.439 040.684-018.696
HETATM  754  N7  ADP A0008     065.425 040.168-017.995
HETATM  754  C5  ADP A0008     065.517 040.988-016.892
HETATM  754  C6  ADP A0008     066.384 040.964-015.781
HETATM  754  N6  ADP A0008     067.332 040.048-015.639
HETATM  754  N1  ADP A0008     066.225 041.950-014.830
HETATM  754  C2  ADP A0008     065.233 042.894-014.982
HETATM  754  N3  ADP A0008     064.368 042.978-015.996
HETATM  754  C4  ADP A0008     064.574 041.995-016.945
