# Supplementary material for: Automatic generation of 3D motifs for classification of protein binding sites
Source: BMC Bioinformatics. 2007 Aug 30;8:321. doi: 10.1186/1471-2105-8-321 (PMC1995225; doi:10.1186/1471-2105-8-321)
Supplement: Additional file 3 — ADP1. File containing the coordinates and types of atoms belonging to the 3D motif named ADP1. It also includes atoms belonging to the ligand. [file 1471-2105-8-321-S3.pdb]

HEADER    3DMotif ADP1                            14-DEC-05   ADP1
ATOM    754  CA  GLY A0000     065.434 038.164-021.283
ATOM    754  C   GLY A0000     066.622 038.154-022.212
ATOM    754  O   GLY A0000     067.687 038.627-021.843
ATOM    754  CB ???? A0001     067.152 042.155-020.764
ATOM    754  CG ???? A0001     067.545 042.796-019.467
ATOM    754  CD ???? A0001     068.387 042.185-018.561
ATOM    754  C  ???? A0001     068.200 044.069-017.181
HETATM  754  O4* ADP A0002     061.781 041.783-019.291
HETATM  754  C   ADP A0002     061.966 043.418-020.740
HETATM  754  C2* ADP A0002     063.178 043.557-019.720
HETATM  754  C1* ADP A0002     062.757 042.597-018.663
HETATM  754  N9  ADP A0002     063.876 041.765-018.115
HETATM  754  C8  ADP A0002     064.431 040.676-018.693
HETATM  754  N7  ADP A0002     065.431 040.203-017.974
HETATM  754  C5  ADP A0002     065.499 040.982-016.899
HETATM  754  C6  ADP A0002     066.376 040.979-015.785
HETATM  754  N6  ADP A0002     067.328 040.058-015.653
HETATM  754  N1  ADP A0002     066.215 041.957-014.831
HETATM  754  C2  ADP A0002     065.254 042.912-014.940
HETATM  754  N3  ADP A0002     064.416 042.932-015.998
HETATM  754  C4  ADP A0002     064.529 041.984-016.974
