# Supplementary material for: Automatic generation of 3D motifs for classification of protein binding sites
Source: BMC Bioinformatics. 2007 Aug 30;8:321. doi: 10.1186/1471-2105-8-321 (PMC1995225; doi:10.1186/1471-2105-8-321)
Supplement: Additional file 4 — ADP2. File containing the coordinates and types of atoms belonging to the 3D motif named ADP2. It also includes atoms belonging to the ligand. [file 1471-2105-8-321-S4.pdb]

HEADER    3DMotif ADP2                            14-DEC-05   ADP2
ATOM    754  C  ???? A0000     071.021 037.165-020.116
ATOM    754  CB  ASN A0001     068.265 040.460-019.692
ATOM    754  OD1 ASN A0001     067.463 041.339-021.736
ATOM    754  ND2 ASN A0001     066.796 039.297-021.205
ATOM    754  C  ???? A0002     070.291 046.517-017.801
ATOM    754  CG  ASP A0003     069.903 040.172-012.511
ATOM    754  OD  ASP A0003     069.369 039.732-013.541
ATOM    754  C   THR A0004     065.382 038.040-012.946
HETATM  754  C5* ADP A0005     062.175 041.883-021.998
HETATM  754  O4* ADP A0005     062.059 041.876-019.611
HETATM  754  C2* ADP A0005     063.077 043.963-019.124
HETATM  754  O2* ADP A0005     062.059 044.899-018.778
HETATM  754  C1* ADP A0005     062.705 042.592-018.578
HETATM  754  N9  ADP A0005     063.867 041.768-018.105
HETATM  754  C8  ADP A0005     064.415 040.687-018.699
HETATM  754  N7  ADP A0005     065.410 040.182-018.009
HETATM  754  C5  ADP A0005     065.521 040.980-016.901
HETATM  754  C6  ADP A0005     066.398 040.990-015.751
HETATM  754  N6  ADP A0005     067.391 040.091-015.599
HETATM  754  N1  ADP A0005     066.215 041.963-014.805
HETATM  754  C2  ADP A0005     065.243 042.891-014.967
HETATM  754  N3  ADP A0005     064.399 042.946-016.016
HETATM  754  C4  ADP A0005     064.559 041.983-016.954
