# Supplementary material for: Automatic generation of 3D motifs for classification of protein binding sites
Source: BMC Bioinformatics. 2007 Aug 30;8:321. doi: 10.1186/1471-2105-8-321 (PMC1995225; doi:10.1186/1471-2105-8-321)
Supplement: Additional file 5 — ADP3. File containing the coordinates and types of atoms belonging to the 3D motif named ADP3. It also includes atoms belonging to the ligand. [file 1471-2105-8-321-S5.pdb]

HEADER    3DMotif ADP3                            14-DEC-05   ADP3
ATOM    754  C  ???? A0001     058.706 037.385-017.727
ATOM    754  C  ???? A0001     060.179 036.684-016.860
ATOM    754  N   GLY A0002     062.488 036.474-018.450
ATOM    754  C   GLY A0002     063.915 036.584-019.464
ATOM    754  CB  THR A0004     065.899 039.663-021.922
ATOM    754  OG1 THR A0004     064.740 040.449-022.042
ATOM    754  C  ???? A0005     068.915 035.323-022.044
ATOM    754  C  ???? A0005     068.670 036.051-020.774
ATOM    754  CB ???? A0007     059.746 041.555-015.233
ATOM    754  CG ???? A0007     061.050 041.622-014.480
ATOM    754  CD ???? A0007     061.765 040.383-014.567
ATOM    754  NE ???? A0007     062.973 040.358-013.779
ATOM    754  CZ ???? A0007     063.915 039.441-013.883
ATOM    754  C  ???? A0008     066.633 035.903-012.685
ATOM    754  O  ???? A0008     066.481 037.195-013.105
ATOM    754  C  ???? A0009     067.879 038.113-010.320
ATOM    754  CA ???? A0010     069.880 039.029-011.245
ATOM    754  C  ???? A0010     069.768 039.947-012.446
ATOM    754  O  ???? A0010     068.774 039.930-013.155
ATOM    754  N  ???? A0011     070.788 040.737-012.663
ATOM    754  N  ???? A0012     070.516 041.406-016.205
ATOM    754  C  ???? A0012     069.702 042.076-018.284
ATOM    754  C  ???? A0013     070.025 035.693-016.656
HETATM  754  PB  ADP A0014     060.141 036.290-021.350
HETATM  754  O   ADP A0014     060.566 035.316-020.365
HETATM  754  O   ADP A0014     060.613 036.046-022.670
HETATM  754  O   ADP A0014     058.641 036.369-021.358
HETATM  754  PA  ADP A0014     061.425 038.876-021.449
HETATM  754  O   ADP A0014     062.786 038.511-021.813
HETATM  754  O   ADP A0014     060.659 039.523-022.455
HETATM  754  O3A ADP A0014     060.655 037.674-020.891
HETATM  754  O5* ADP A0014     061.525 039.827-020.202
HETATM  754  C5* ADP A0014     060.343 040.332-019.577
HETATM  754  C4* ADP A0014     060.564 041.787-019.207
HETATM  754  O4* ADP A0014     061.488 041.889-018.118
HETATM  754  C3* ADP A0014     061.122 042.641-020.335
HETATM  754  O3* ADP A0014     060.593 043.942-020.211
HETATM  754  C2* ADP A0014     062.613 042.656-020.066
HETATM  754  O2* ADP A0014     063.249 043.847-020.500
HETATM  754  C1* ADP A0014     062.691 042.495-018.561
HETATM  754  N9  ADP A0014     063.866 041.778-018.101
HETATM  754  C8  ADP A0014     064.431 040.682-018.698
HETATM  754  N7  ADP A0014     065.411 040.191-017.985
HETATM  754  C5  ADP A0014     065.522 040.991-016.876
HETATM  754  C6  ADP A0014     066.405 040.980-015.759
HETATM  754  N6  ADP A0014     067.372 040.100-015.623
HETATM  754  N1  ADP A0014     066.223 041.943-014.837
HETATM  754  C2  ADP A0014     065.239 042.870-014.984
HETATM  754  N3  ADP A0014     064.374 042.965-016.026
HETATM  754  C4  ADP A0014     064.557 041.990-016.942
