# Supplementary material for: Automatic generation of 3D motifs for classification of protein binding sites
Source: BMC Bioinformatics. 2007 Aug 30;8:321. doi: 10.1186/1471-2105-8-321 (PMC1995225; doi:10.1186/1471-2105-8-321)
Supplement: Additional file 6 — ADP4. File containing the coordinates and types of atoms belonging to the 3D motif named ADP4. It also includes atoms belonging to the ligand. [file 1471-2105-8-321-S6.pdb]

HEADER    3DMotif ADP4                            14-DEC-05   ADP4
ATOM    754  C  ???? A0002     063.195 036.985-014.916
ATOM    754  C  ???? A0002     063.246 039.409-014.756
ATOM    754  NZ  LYS A0003     065.970 037.961-019.800
ATOM    754  N  ???? A0004     066.976 034.227-014.524
ATOM    754  CA ???? A0004     067.949 035.250-014.250
ATOM    754  C  ???? A0004     067.579 036.077-013.044
ATOM    754  O  ???? A0004     066.408 036.320-012.797
ATOM    754  CD ???? A0004     068.269 036.979-017.714
ATOM    754  OE1???? A0004     068.114 038.166-017.617
ATOM    754  N  ???? A0005     068.571 036.580-012.326
ATOM    754  CA ???? A0005     068.290 037.452-011.202
ATOM    754  C  ???? A0005     067.737 038.769-011.729
ATOM    754  O  ???? A0005     068.158 039.267-012.769
ATOM    754  N  ???? A0006     066.753 039.321-011.057
ATOM    754  C  ???? A0006     066.455 040.859-011.461
ATOM    754  O  ???? A0006     067.717 041.836-010.203
ATOM    754  N  ???? A0007     067.357 042.558-012.259
ATOM    754  C  ???? A0007     067.874 044.360-012.008
HETATM  754  PA  ADP A0009     064.647 040.308-022.843
HETATM  754  O   ADP A0009     065.585 039.515-022.072
HETATM  754  C5* ADP A0009     062.414 041.295-021.874
HETATM  754  C4* ADP A0009     062.112 042.364-020.854
HETATM  754  O4* ADP A0009     061.945 041.791-019.553
HETATM  754  C3* ADP A0009     063.231 043.377-020.685
HETATM  754  O3* ADP A0009     063.064 044.424-021.610
HETATM  754  C2* ADP A0009     063.078 043.853-019.254
HETATM  754  O2* ADP A0009     062.038 044.810-019.106
HETATM  754  C1* ADP A0009     062.676 042.554-018.575
HETATM  754  N9  ADP A0009     063.857 041.774-018.096
HETATM  754  C8  ADP A0009     064.409 040.684-018.702
HETATM  754  N7  ADP A0009     065.433 040.190-017.976
HETATM  754  C5  ADP A0009     065.534 040.998-016.889
HETATM  754  C6  ADP A0009     066.385 040.977-015.767
HETATM  754  N6  ADP A0009     067.290 040.036-015.571
HETATM  754  N1  ADP A0009     066.205 041.946-014.830
HETATM  754  C2  ADP A0009     065.239 042.893-014.978
HETATM  754  N3  ADP A0009     064.403 042.942-016.015
HETATM  754  C4  ADP A0009     064.562 041.987-016.955
