# Supplementary material for: Automatic generation of 3D motifs for classification of protein binding sites
Source: BMC Bioinformatics. 2007 Aug 30;8:321. doi: 10.1186/1471-2105-8-321 (PMC1995225; doi:10.1186/1471-2105-8-321)
Supplement: Additional file 7 — ADP5. File containing the coordinates and types of atoms belonging to the 3D motif named ADP5. It also includes atoms belonging to the ligand. [file 1471-2105-8-321-S7.pdb]

HEADER    3DMotif ADP5                            14-DEC-05   ADP5
ATOM    754  C  ???? A0002     069.127 043.545-012.961
ATOM    754  C  ???? A0002     070.451 044.100-014.952
ATOM    754  N  ???? A0003     068.041 042.097-012.564
ATOM    754  C  ???? A0003     067.136 040.928-011.314
ATOM    754  O  ???? A0003     068.641 039.419-013.012
ATOM    754  C  ???? A0008     063.929 035.234-022.801
ATOM    754  O  ???? A0008     063.497 034.672-021.826
ATOM    754  N   GLY A0009     064.014 036.543-022.890
ATOM    754  C   GLY A0009     063.756 037.361-021.497
ATOM    754  O   GLY A0009     063.669 037.438-019.452
ATOM    754  N  ???? A0010     065.582 036.996-020.524
ATOM    754  C  ???? A0010     066.797 037.443-019.141
ATOM    754  O  ???? A0010     067.824 038.132-017.930
ATOM    754  CB ???? A0010     067.131 035.552-019.283
ATOM    754  N   GLY A0011     067.349 038.961-019.940
ATOM    754  CA  GLY A0011     068.171 040.139-019.727
ATOM    754  C  ???? A0038     059.717 039.213-018.059
HETATM  754  PB  ADP A0040     066.588 038.967-023.858
HETATM  754  O   ADP A0040     067.564 039.723-024.680
HETATM  754  PA  ADP A0040     065.597 041.396-022.852
HETATM  754  O5* ADP A0040     064.337 041.674-021.944
HETATM  754  C5* ADP A0040     063.104 041.818-022.137
HETATM  754  C4* ADP A0040     062.374 042.653-021.059
HETATM  754  O4* ADP A0040     062.245 041.826-019.892
HETATM  754  C3* ADP A0040     063.133 043.884-020.575
HETATM  754  C2* ADP A0040     063.008 043.915-019.162
HETATM  754  O2* ADP A0040     062.129 044.836-018.753
HETATM  754  C1* ADP A0040     062.676 042.531-018.733
HETATM  754  N9  ADP A0040     063.844 041.782-018.126
HETATM  754  C8  ADP A0040     064.438 040.665-018.697
HETATM  754  N7  ADP A0040     065.423 040.177-017.996
HETATM  754  C5  ADP A0040     065.524 040.975-016.910
HETATM  754  C6  ADP A0040     066.399 040.974-015.759
HETATM  754  N6  ADP A0040     067.380 040.048-015.592
HETATM  754  N1  ADP A0040     066.232 041.943-014.820
HETATM  754  C2  ADP A0040     065.240 042.916-014.944
HETATM  754  N3  ADP A0040     064.388 042.971-015.991
HETATM  754  C4  ADP A0040     064.539 041.988-016.966
