# Supplementary material for: Automatic generation of 3D motifs for classification of protein binding sites
Source: BMC Bioinformatics. 2007 Aug 30;8:321. doi: 10.1186/1471-2105-8-321 (PMC1995225; doi:10.1186/1471-2105-8-321)
Supplement: Additional file 8 — ADP6. File containing the coordinates and types of atoms belonging to the 3D motif named ADP6. It also includes atoms belonging to the ligand. [file 1471-2105-8-321-S8.pdb]

HEADER    3DMotif ADP6                            14-DEC-05   ADP6
ATOM    754  N  ???? A0000     060.268 040.854-012.409
ATOM    754  CA ???? A0000     061.556 041.268-012.209
ATOM    754  C  ???? A0000     062.893 040.259-014.196
ATOM    754  C  ???? A0000     063.775 039.340-014.027
ATOM    754  C  ???? A0000     062.322 039.320-016.155
ATOM    754  C  ???? A0000     063.865 038.331-015.153
HETATM  754  C   ADP A0001     061.342 042.397-020.498
HETATM  754  O4* ADP A0001     061.722 041.673-019.154
HETATM  754  C2* ADP A0001     063.022 043.452-019.794
HETATM  754  C1* ADP A0001     062.683 042.566-018.640
HETATM  754  N9  ADP A0001     063.857 041.769-018.124
HETATM  754  C8  ADP A0001     064.416 040.672-018.711
HETATM  754  N7  ADP A0001     065.428 040.203-017.964
HETATM  754  C5  ADP A0001     065.528 040.990-016.889
HETATM  754  C6  ADP A0001     066.370 040.990-015.780
HETATM  754  N6  ADP A0001     067.265 040.021-015.605
HETATM  754  N1  ADP A0001     066.216 041.951-014.824
HETATM  754  C2  ADP A0001     065.254 042.903-014.939
HETATM  754  N3  ADP A0001     064.418 042.933-016.009
HETATM  754  C4  ADP A0001     064.541 041.980-016.969
