# Supplementary material for: Automatic generation of 3D motifs for classification of protein binding sites
Source: BMC Bioinformatics. 2007 Aug 30;8:321. doi: 10.1186/1471-2105-8-321 (PMC1995225; doi:10.1186/1471-2105-8-321)
Supplement: Additional file 9 — AMP0. File containing the coordinates and types of atoms belonging to the 3D motif named AMP0. It also includes atoms belonging to the ligand. [file 1471-2105-8-321-S9.pdb]

HEADER    3DMotif AMP0                            14-DEC-05   AMP0
ATOM    754  C   PRO A0006     062.209 035.125-010.496
ATOM    754  C   PRO A0006     062.834 036.214-012.102
ATOM    754  C  ???? A0008     067.459 034.995-014.447
ATOM    754  O  ???? A0008     068.388 035.733-014.632
ATOM    754  N  ???? A0009     066.313 035.096-015.093
ATOM    754  CA ???? A0009     066.070 036.098-016.072
ATOM    754  C  ???? A0009     064.600 036.362-016.292
ATOM    754  O  ???? A0009     063.760 035.695-015.704
ATOM    754  N   GLY A0010     064.293 037.331-017.145
ATOM    754  C   GLY A0010     062.761 037.932-017.217
ATOM    754  O   GLY A0010     061.711 039.701-017.197
ATOM    754  N  ???? A0011     062.836 038.940-015.407
ATOM    754  CA ???? A0011     062.478 040.041-014.546
ATOM    754  C  ???? A0012     071.242 038.063-012.919
ATOM    754  N  ???? A0013     070.606 037.174-015.794
ATOM    754  C  ???? A0013     070.656 037.151-017.413
ATOM    754  O  ???? A0013     068.435 038.225-017.412
ATOM    754  C  ???? A0014     068.965 042.747-018.736
ATOM    754  C  ???? A0014     067.334 043.571-019.055
ATOM    754  N  ???? A0015     067.899 040.451-020.919
ATOM    754  CA ???? A0015     067.787 040.546-022.358
ATOM    754  C  ???? A0015     066.364 040.633-022.819
ATOM    754  O  ???? A0015     065.469 040.395-022.065
ATOM    754  N  ???? A0016     066.155 040.979-024.058
ATOM    754  CA ???? A0016     064.845 041.122-024.659
ATOM    754  C  ???? A0016     064.732 040.227-025.868
ATOM    754  CB ???? A0016     064.688 042.564-025.075
HETATM  754  O  ???? A0024     062.425 038.663-022.982
HETATM  754  O  ???? A0024     059.909 038.797-023.054
HETATM  754  O  ???? A0024     061.156 040.254-024.654
HETATM  754  O5*???? A0024     060.999 040.867-022.217
HETATM  754  C5*???? A0024     062.177 041.626-022.038
HETATM  754  C4*???? A0024     061.979 042.568-020.879
HETATM  754  O4*???? A0024     061.986 041.846-019.662
HETATM  754  C3*???? A0024     063.078 043.559-020.759
HETATM  754  C2*???? A0024     063.192 043.830-019.306
HETATM  754  O2*???? A0024     062.436 044.945-018.947
HETATM  754  C1*???? A0024     062.692 042.564-018.666
HETATM  754  N9 ???? A0024     063.872 041.752-018.125
HETATM  754  C8 ???? A0024     064.432 040.668-018.713
HETATM  754  N7 ???? A0024     065.441 040.198-017.951
HETATM  754  C5 ???? A0024     065.498 041.008-016.884
HETATM  754  C6 ???? A0024     066.371 040.973-015.797
HETATM  754  N6 ???? A0024     067.311 040.033-015.677
HETATM  754  N1 ???? A0024     066.217 041.944-014.841
HETATM  754  C2 ???? A0024     065.263 042.906-014.937
HETATM  754  N3 ???? A0024     064.413 042.943-015.989
HETATM  754  C4 ???? A0024     064.520 041.998-016.970
