# Supplementary material for: Automatic generation of 3D motifs for classification of protein binding sites
Source: BMC Bioinformatics. 2007 Aug 30;8:321. doi: 10.1186/1471-2105-8-321 (PMC1995225; doi:10.1186/1471-2105-8-321)
Supplement: Additional file 10 — ATP0. File containing the coordinates and types of atoms belonging to the 3D motif named ATP0. It also includes atoms belonging to the ligand. [file 1471-2105-8-321-S10.pdb]

HEADER    3DMotif ATP0                            14-DEC-05   ATP0
ATOM    754  N   VAL A0011     059.388 041.931-010.935
ATOM    754  CA  VAL A0011     060.585 041.819-011.745
ATOM    754  C   VAL A0011     060.223 041.815-013.222
ATOM    754  O   VAL A0011     059.815 040.789-013.765
ATOM    754  C   VAL A0011     061.782 040.523-011.615
ATOM    754  CG2 VAL A0011     061.454 040.361-009.909
ATOM    754  N   GLY A0012     060.371 042.962-013.874
ATOM    754  CA  GLY A0012     060.050 043.055-015.291
ATOM    754  C   GLY A0012     058.958 044.070-015.548
ATOM    754  O   GLY A0012     057.876 043.937-015.138
ATOM    754  N  ???? A0013     059.233 045.096-016.221
ATOM    754  C  ???? A0013     058.149 046.149-016.997
ATOM    754  O  ???? A0013     057.795 047.193-018.572
ATOM    754  CB ???? A0013     058.772 047.447-016.044
ATOM    754  N   GLY A0014     057.748 044.968-018.569
ATOM    754  CA  GLY A0014     057.390 044.868-019.971
ATOM    754  C   GLY A0014     055.891 044.690-020.142
ATOM    754  O   GLY A0014     055.111 045.358-019.492
ATOM    754  N  ???? A0031     061.543 046.535-010.976
ATOM    754  C  ???? A0031     062.956 045.890-012.913
ATOM    754  O  ???? A0031     062.367 044.882-013.282
ATOM    754  C  ???? A0031     063.182 046.027-011.158
ATOM    754  C  ???? A0031     065.729 044.642-010.485
ATOM    754  N   ASP A0032     063.671 046.660-013.726
ATOM    754  C   ASP A0032     063.030 046.675-015.651
ATOM    754  C   ASP A0032     065.115 046.988-015.597
ATOM    754  O   ASP A0032     065.417 048.103-015.201
ATOM    754  CG  ASP A0032     062.571 046.217-017.317
ATOM    754  OD  ASP A0032     061.551 045.690-017.683
ATOM    754  N  ???? A0033     065.857 046.304-016.444
ATOM    754  CA ???? A0033     067.111 046.859-016.929
ATOM    754  C  ???? A0033     067.056 047.530-018.277
ATOM    754  C  ???? A0033     068.080 045.414-017.330
ATOM    754  C  ???? A0033     067.905 044.248-017.813
ATOM    754  N   ASP A0034     066.008 047.335-019.029
ATOM    754  C   ASP A0034     065.680 048.357-020.385
ATOM    754  O   ASP A0034     064.780 049.841-019.515
ATOM    754  CB  ASP A0034     065.121 046.918-021.225
ATOM    754  OD  ASP A0034     066.342 047.840-023.024
ATOM    754  N  ???? A0073     068.014 048.440-013.373
ATOM    754  CA ???? A0073     069.164 047.576-013.236
ATOM    754  C  ???? A0073     070.628 047.428-011.633
ATOM    754  N  ???? A0084     057.904 038.714-014.164
ATOM    754  CA ???? A0084     057.339 039.226-015.394
ATOM    754  C  ???? A0084     058.471 039.340-016.391
ATOM    754  O  ???? A0084     058.547 040.293-017.129
ATOM    754  CB ???? A0084     056.691 040.570-015.136
ATOM    754  N  ???? A0085     059.332 038.329-016.401
ATOM    754  CA ???? A0085     060.510 038.262-017.260
ATOM    754  C  ???? A0085     060.333 037.463-018.549
ATOM    754  O  ???? A0085     059.314 036.835-018.760
ATOM    754  CB ???? A0085     061.669 037.655-016.470
ATOM    754  C  ???? A0085     062.264 038.833-015.222
ATOM    754  N   ASP A0086     061.355 037.477-019.393
ATOM    754  CA  ASP A0086     061.311 036.779-020.671
ATOM    754  C   ASP A0086     062.529 035.917-020.882
ATOM    754  O   ASP A0086     062.752 035.392-021.970
ATOM    754  CB  ASP A0086     061.226 037.783-021.813
ATOM    754  CG  ASP A0086     062.371 038.784-021.811
ATOM    754  OD  ASP A0086     062.391 039.703-022.660
ATOM    754  OD  ASP A0086     063.267 038.669-020.950
ATOM    754  N   ASN A0087     063.311 035.771-019.835
ATOM    754  CA  ASN A0087     064.516 035.002-019.888
ATOM    754  C   ASN A0087     064.660 033.961-018.795
ATOM    754  O   ASN A0087     064.545 034.265-017.640
ATOM    754  C   ASN A0087     065.834 036.260-019.520
ATOM    754  N  ???? A0090     067.174 034.563-015.691
ATOM    754  CA ???? A0090     066.641 035.387-014.622
ATOM    754  C  ???? A0090     065.557 034.649-013.852
ATOM    754  O  ???? A0090     065.475 034.754-012.642
ATOM    754  CB ???? A0090     066.069 036.672-015.179
HETATM  754  PB  ATP A0152     060.287 043.215-024.243
HETATM  754  O   ATP A0152     061.439 042.452-023.702
HETATM  754  PA  ATP A0152     058.541 041.659-022.625
HETATM  754  O2A ATP A0152     059.083 040.340-023.142
HETATM  754  O3A ATP A0152     058.948 042.929-023.450
HETATM  754  O5* ATP A0152     059.227 041.995-021.320
HETATM  754  C5* ATP A0152     059.884 041.611-020.508
HETATM  754  C4* ATP A0152     060.728 042.440-019.624
HETATM  754  O4* ATP A0152     061.669 041.731-018.863
HETATM  754  C3* ATP A0152     061.484 043.537-020.380
HETATM  754  O3* ATP A0152     060.881 044.783-020.155
HETATM  754  C2* ATP A0152     062.908 043.313-019.944
HETATM  754  O2* ATP A0152     063.635 044.487-019.808
HETATM  754  C1* ATP A0152     062.744 042.596-018.629
HETATM  754  N9  ATP A0152     063.872 041.767-018.123
HETATM  754  C8  ATP A0152     064.406 040.666-018.740
HETATM  754  N7  ATP A0152     065.393 040.211-017.984
HETATM  754  C5  ATP A0152     065.531 040.978-016.881
HETATM  754  C6  ATP A0152     066.388 040.990-015.767
HETATM  754  N6  ATP A0152     067.407 040.181-015.590
HETATM  754  N1  ATP A0152     066.224 041.965-014.807
HETATM  754  C2  ATP A0152     065.250 042.924-014.922
HETATM  754  N3  ATP A0152     064.407 042.921-016.013
HETATM  754  C4  ATP A0152     064.556 041.969-016.971
