# Supplementary material for: Automatic generation of 3D motifs for classification of protein binding sites
Source: BMC Bioinformatics. 2007 Aug 30;8:321. doi: 10.1186/1471-2105-8-321 (PMC1995225; doi:10.1186/1471-2105-8-321)
Supplement: Additional file 11 — AxP0. File containing the coordinates and types of atoms belonging to the 3D motif named AxP0. It also includes atoms belonging to the ligand. [file 1471-2105-8-321-S11.pdb]

HEADER    3DMotif AxP0                            14-DEC-05   AxP0
ATOM    754  N   GLY A0001     055.848 041.748-016.859
ATOM    754  CA  GLY A0001     056.604 041.626-018.092
ATOM    754  C   GLY A0001     057.120 042.954-018.595
ATOM    754  O   GLY A0001     057.817 043.659-017.888
ATOM    754  N   GLY A0004     058.399 046.423-017.130
ATOM    754  CA  GLY A0004     059.754 046.573-017.615
ATOM    754  C   GLY A0004     060.056 047.811-018.435
ATOM    754  O   GLY A0004     061.085 048.448-018.233
ATOM    754  C  ???? A0007     068.658 047.390-020.478
ATOM    754  O  ???? A0007     068.593 046.426-019.479
ATOM    754  CB ???? A0007     067.071 047.683-022.083
ATOM    754  N   LYS A0009     069.927 048.011-016.830
ATOM    754  CA  LYS A0009     068.833 047.605-015.959
ATOM    754  C   LYS A0009     068.909 046.124-015.631
ATOM    754  O   LYS A0009     068.867 045.729-014.473
ATOM    754  CB  LYS A0009     067.495 047.891-016.633
ATOM    754  CG  LYS A0009     066.294 047.557-015.774
ATOM    754  NZ  LYS A0009     063.503 046.597-018.175
ATOM    754  N   GLU A0010     069.029 045.308-016.660
ATOM    754  CA  GLU A0010     069.025 043.870-016.490
ATOM    754  C   GLU A0010     070.297 043.328-015.885
ATOM    754  CB  GLU A0010     068.759 043.177-017.820
ATOM    754  CD  GLU A0010     067.311 042.918-019.872
ATOM    754  OE  GLU A0010     068.151 042.158-020.346
ATOM    754  OE  GLU A0010     066.261 043.179-020.457
ATOM    754  N  ???? A0011     071.397 044.057-015.979
ATOM    754  N   GLY A0014     057.790 036.321-015.036
ATOM    754  CA  GLY A0014     058.013 037.439-015.944
ATOM    754  C   GLY A0014     059.388 038.050-015.781
ATOM    754  O   GLY A0014     059.992 037.966-014.712
ATOM    754  N   GLY A0015     059.880 038.684-016.843
ATOM    754  CA  GLY A0015     061.210 039.280-016.820
ATOM    754  C   GLY A0015     061.410 040.341-015.757
ATOM    754  O   GLY A0015     062.489 040.466-015.199
ATOM    754  N  ???? A0016     060.377 041.110-015.457
ATOM    754  CA ???? A0016     060.503 042.187-014.496
ATOM    754  C  ???? A0016     060.532 041.708-013.053
ATOM    754  CB ???? A0016     059.430 043.261-014.779
ATOM    754  OG ???? A0016     059.767 043.906-016.005
ATOM    754  C   MET A0017     064.533 038.514-013.833
ATOM    754  C  ???? A0018     065.558 041.846-009.886
ATOM    754  C  ???? A0018     063.414 044.041-011.268
HETATM  754  C5*???? A0019     060.293 041.306-020.630
HETATM  754  C4*???? A0019     060.749 042.423-019.725
HETATM  754  O4*???? A0019     061.571 041.843-018.711
HETATM  754  C3*???? A0019     061.587 043.500-020.424
HETATM  754  O3*???? A0019     061.224 044.799-019.951
HETATM  754  C2*???? A0019     062.995 043.149-019.981
HETATM  754  O2*???? A0019     063.864 044.280-019.956
HETATM  754  C1*???? A0019     062.751 042.612-018.586
HETATM  754  N9 ???? A0019     063.871 041.779-018.099
HETATM  754  C8 ???? A0019     064.405 040.690-018.707
HETATM  754  N7 ???? A0019     065.416 040.190-017.984
HETATM  754  C5 ???? A0019     065.535 040.975-016.895
HETATM  754  C6 ???? A0019     066.399 040.982-015.755
HETATM  754  N6 ???? A0019     067.368 040.070-015.587
HETATM  754  N1 ???? A0019     066.215 041.958-014.820
HETATM  754  C2 ???? A0019     065.233 042.899-014.972
HETATM  754  N3 ???? A0019     064.400 042.936-016.015
HETATM  754  C4 ???? A0019     064.553 041.982-016.963
