# Supplementary material for: Automatic generation of 3D motifs for classification of protein binding sites
Source: BMC Bioinformatics. 2007 Aug 30;8:321. doi: 10.1186/1471-2105-8-321 (PMC1995225; doi:10.1186/1471-2105-8-321)
Supplement: Additional file 12 — AxP1. File containing the coordinates and types of atoms belonging to the 3D motif named AxP1. It also includes atoms belonging to the ligand. [file 1471-2105-8-321-S12.pdb]

HEADER    3DMotif AxP1                            14-DEC-05   AxP1
ATOM    754  C   VAL A0001     061.455 039.033-016.481
ATOM    754  N   ALA A0008     065.321 038.029-011.145
ATOM    754  CA  ALA A0008     064.361 038.151-012.223
ATOM    754  C   ALA A0008     064.124 036.724-012.655
ATOM    754  O   ALA A0008     065.048 035.990-012.882
ATOM    754  CB  ALA A0008     064.926 038.953-013.356
ATOM    754  N  ???? A0011     074.066 039.460-018.353
ATOM    754  CA ???? A0011     073.154 039.120-017.284
ATOM    754  C  ???? A0011     073.459 037.709-016.822
ATOM    754  O  ???? A0011     073.525 036.804-017.618
ATOM    754  CB ???? A0011     071.673 039.273-017.738
ATOM    754  CG ???? A0011     070.772 039.085-016.648
ATOM    754  N  ???? A0016     067.566 034.832-013.124
ATOM    754  CA ???? A0016     068.621 035.724-013.549
ATOM    754  C  ???? A0016     068.850 036.814-012.527
ATOM    754  O  ???? A0016     067.988 037.088-011.703
ATOM    754  CB ???? A0016     068.222 036.404-014.849
ATOM    754  C  ???? A0016     067.530 035.365-016.078
ATOM    754  N  ???? A0017     070.013 037.446-012.584
ATOM    754  CA ???? A0017     070.255 038.570-011.710
ATOM    754  C  ???? A0017     069.227 039.620-012.111
ATOM    754  O  ???? A0017     068.829 039.717-013.276
ATOM    754  CB ???? A0017     071.665 039.130-011.872
ATOM    754  N  ???? A0018     068.787 040.391-011.142
ATOM    754  CA ???? A0018     067.816 041.421-011.397
ATOM    754  C  ???? A0018     068.498 042.755-011.684
ATOM    754  O  ???? A0018     069.320 043.221-010.912
ATOM    754  CB ???? A0018     066.880 041.525-010.205
ATOM    754  CE ???? A0018     064.032 043.863-011.117
ATOM    754  N  ???? A0019     068.169 043.344-012.821
ATOM    754  CA ???? A0019     068.693 044.639-013.223
ATOM    754  C  ???? A0019     067.554 045.608-013.138
ATOM    754  O  ???? A0019     066.543 045.419-013.679
ATOM    754  CB ???? A0019     069.236 044.589-014.621
ATOM    754  C  ???? A0020     066.835 048.701-011.690
ATOM    754  N  ???? A0021     066.643 048.543-014.974
ATOM    754  C  ???? A0021     066.784 048.669-017.451
ATOM    754  O  ???? A0021     067.799 048.162-017.411
ATOM    754  N   LEU A0025     070.475 045.829-020.318
ATOM    754  CA  LEU A0025     070.019 046.212-018.993
ATOM    754  C   LEU A0025     071.046 047.014-018.243
ATOM    754  O   LEU A0025     072.233 046.919-018.482
ATOM    754  CB  LEU A0025     069.647 044.977-018.202
ATOM    754  C   LEU A0025     067.734 044.444-019.142
ATOM    754  CA ???? A0026     070.446 040.028-021.812
HETATM  754  O  ???? A0038     062.585 039.411-025.498
HETATM  754  O4*???? A0038     061.705 041.830-019.076
HETATM  754  O  ???? A0038     062.359 044.782-019.670
HETATM  754  C1*???? A0038     062.750 042.638-018.632
HETATM  754  N9 ???? A0038     063.843 041.796-018.138
HETATM  754  C8 ???? A0038     064.439 040.672-018.714
HETATM  754  N7 ???? A0038     065.431 040.120-018.008
HETATM  754  C5 ???? A0038     065.529 040.972-016.901
HETATM  754  C6 ???? A0038     066.398 040.984-015.766
HETATM  754  N6 ???? A0038     067.358 040.090-015.627
HETATM  754  N1 ???? A0038     066.213 041.966-014.822
HETATM  754  C2 ???? A0038     065.261 042.910-014.946
HETATM  754  N3 ???? A0038     064.376 042.977-015.950
HETATM  754  C4 ???? A0038     064.536 041.995-016.964
HETATM  754  C3*???? A0038     062.524 043.016-020.930
