# Supplementary material for: Automatic generation of 3D motifs for classification of protein binding sites
Source: BMC Bioinformatics. 2007 Aug 30;8:321. doi: 10.1186/1471-2105-8-321 (PMC1995225; doi:10.1186/1471-2105-8-321)
Supplement: Additional file 13 — AxP2. File containing the coordinates and types of atoms belonging to the 3D motif named AxP2. It also includes atoms belonging to the ligand. [file 1471-2105-8-321-S13.pdb]

HEADER    3DMotif AxP2                            14-DEC-05   AxP2
ATOM    754  N   ARG A0025     065.808 034.391-013.316
ATOM    754  C   ARG A0025     066.700 034.221-014.783
ATOM    754  C   ARG A0025     065.394 035.097-016.673
ATOM    754  CZ  ARG A0025     063.415 036.301-018.869
ATOM    754  NH1 ARG A0025     064.256 036.623-019.764
ATOM    754  OE2 GLU A0026     068.656 037.858-017.056
ATOM    754  C  ???? A0027     067.639 047.183-012.347
ATOM    754  O  ???? A0028     067.785 044.946-015.933
ATOM    754  C  ???? A0029     069.648 042.573-013.263
ATOM    754  O  ???? A0029     070.705 042.676-012.639
ATOM    754  N  ???? A0030     068.567 041.972-012.773
ATOM    754  CA ???? A0030     068.559 041.320-011.469
ATOM    754  C  ???? A0030     068.181 039.873-011.707
ATOM    754  O  ???? A0030     067.707 039.548-012.740
ATOM    754  CB ???? A0030     067.545 041.970-010.530
ATOM    754  N  ???? A0031     068.428 038.975-010.801
ATOM    754  CA ???? A0031     068.090 037.574-010.964
ATOM    754  C  ???? A0031     066.601 037.325-010.782
ATOM    754  O  ???? A0031     066.056 036.357-011.265
ATOM    754  CB ???? A0031     068.858 036.789-009.949
ATOM    754  CG ???? A0031     070.209 037.004-010.082
ATOM    754  N  ???? A0032     065.940 038.189-010.048
ATOM    754  CA ???? A0032     064.528 038.045-009.814
ATOM    754  C  ???? A0032     063.922 039.397-010.085
ATOM    754  O  ???? A0032     064.427 040.416-009.609
ATOM    754  N   PHE A0033     062.878 039.405-010.899
ATOM    754  CA  PHE A0033     062.223 040.641-011.247
ATOM    754  C   PHE A0033     060.758 040.400-011.404
ATOM    754  O   PHE A0033     060.301 039.277-011.385
ATOM    754  CB  PHE A0033     062.791 041.209-012.537
ATOM    754  CG  PHE A0033     062.862 040.291-013.694
ATOM    754  CD1 PHE A0033     063.848 039.361-013.779
ATOM    754  CD2 PHE A0033     061.951 040.390-014.701
ATOM    754  C   PHE A0033     063.667 038.449-015.231
ATOM    754  C   PHE A0033     062.639 038.880-015.919
ATOM    754  N  ???? A0034     060.001 041.445-011.560
ATOM    754  CA ???? A0034     058.587 041.325-011.678
ATOM    754  C  ???? A0034     058.205 041.724-013.066
ATOM    754  O  ???? A0034     058.572 042.787-013.499
ATOM    754  O  ???? A0053     064.296 046.637-021.388
ATOM    754  CB ???? A0053     065.215 045.577-024.060
ATOM    754  CG ???? A0053     063.974 044.813-024.388
ATOM    754  CD ???? A0053     064.258 043.403-024.703
ATOM    754  OE1???? A0053     065.219 043.146-025.364
ATOM    754  C  ???? A0058     062.550 046.684-011.651
ATOM    754  C  ???? A0058     062.774 044.707-011.175
ATOM    754  C   ARG A0059     063.185 048.977-015.383
ATOM    754  CG  ARG A0059     064.639 047.366-017.046
ATOM    754  NE  ARG A0059     066.014 045.741-018.010
ATOM    754  CZ  ARG A0059     066.594 045.087-018.883
ATOM    754  NH2 ARG A0059     067.359 044.043-018.696
HETATM  754  O  ???? A0067     063.447 037.926-021.947
HETATM  754  O5*???? A0067     062.011 039.699-020.986
HETATM  754  C5*???? A0067     060.966 040.662-021.083
HETATM  754  C4*???? A0067     061.341 041.938-020.363
HETATM  754  O4*???? A0067     061.662 041.691-018.978
HETATM  754  C3*???? A0067     062.567 042.644-020.888
HETATM  754  O3*???? A0067     062.185 043.425-021.997
HETATM  754  C2*???? A0067     062.972 043.487-019.715
HETATM  754  O2*???? A0067     062.121 044.588-019.584
HETATM  754  C1*???? A0067     062.700 042.562-018.547
HETATM  754  N9 ???? A0067     063.871 041.794-018.096
HETATM  754  C8 ???? A0067     064.451 040.691-018.683
HETATM  754  N7 ???? A0067     065.418 040.160-017.984
HETATM  754  C5 ???? A0067     065.515 040.996-016.879
HETATM  754  C6 ???? A0067     066.374 040.985-015.773
HETATM  754  N6 ???? A0067     067.307 040.061-015.606
HETATM  754  N1 ???? A0067     066.225 041.956-014.854
HETATM  754  C2 ???? A0067     065.245 042.856-015.011
HETATM  754  N3 ???? A0067     064.359 042.956-016.002
HETATM  754  C4 ???? A0067     064.569 041.997-016.928
