# Supplementary material for: Automatic generation of 3D motifs for classification of protein binding sites
Source: BMC Bioinformatics. 2007 Aug 30;8:321. doi: 10.1186/1471-2105-8-321 (PMC1995225; doi:10.1186/1471-2105-8-321)
Supplement: Additional file 14 — AxP3. File containing the coordinates and types of atoms belonging to the 3D motif named AxP3. It also includes atoms belonging to the ligand. [file 1471-2105-8-321-S14.pdb]

HEADER    3DMotif AxP3                            14-DEC-05   AxP3
ATOM    754  C  ???? A0000     061.634 048.473-014.149
ATOM    754  N  ???? A0001     061.447 047.361-014.793
ATOM    754  CA ???? A0001     062.447 046.287-014.822
ATOM    754  C  ???? A0001     063.405 046.527-015.960
ATOM    754  O  ???? A0001     062.997 046.726-017.108
ATOM    754  CB ???? A0001     061.739 044.974-015.016
ATOM    754  N  ???? A0002     064.698 046.557-015.646
ATOM    754  CA ???? A0002     065.690 046.799-016.680
ATOM    754  C  ???? A0002     066.727 045.683-016.713
ATOM    754  O  ???? A0002     067.112 045.155-015.670
ATOM    754  C  ???? A0002     066.873 048.283-015.741
ATOM    754  N  ???? A0003     067.163 045.340-017.909
ATOM    754  C  ???? A0003     069.406 044.868-018.712
ATOM    754  C  ???? A0003     067.800 042.935-019.038
ATOM    754  C  ???? A0009     065.644 046.081-011.753
ATOM    754  O  ???? A0009     065.221 045.979-012.900
ATOM    754  C  ???? A0009     063.917 046.372-010.294
ATOM    754  N  ???? A0010     066.721 045.413-011.345
ATOM    754  C  ???? A0010     067.866 043.267-011.520
ATOM    754  O  ???? A0010     068.267 043.318-010.369
ATOM    754  C  ???? A0010     067.700 044.712-012.316
ATOM    754  N  ???? A0011     067.705 042.142-012.184
ATOM    754  CA ???? A0011     068.107 040.854-011.635
ATOM    754  C  ???? A0011     069.378 040.369-012.321
ATOM    754  O  ???? A0011     069.411 040.145-013.514
ATOM    754  CB ???? A0011     067.021 039.812-011.855
ATOM    754  N  ???? A0012     070.425 040.187-011.556
ATOM    754  C  ???? A0012     072.917 040.180-011.191
ATOM    754  C  ???? A0014     062.375 037.024-013.410
ATOM    754  C  ???? A0014     064.478 037.823-014.759
ATOM    754  N  ???? A0018     057.999 047.157-018.650
ATOM    754  C  ???? A0018     059.310 046.564-020.585
ATOM    754  O  ???? A0018     058.395 047.053-021.240
ATOM    754  C  ???? A0018     058.933 045.162-018.924
ATOM    754  N   GLY A0019     060.471 046.195-021.121
ATOM    754  C   GLY A0019     060.196 045.548-022.995
ATOM    754  C  ???? A0020     062.988 042.306-025.230
ATOM    754  CB ???? A0020     062.246 041.406-026.869
ATOM    754  N  ???? A0021     064.464 041.565-024.849
ATOM    754  CA ???? A0021     065.823 041.848-024.472
ATOM    754  C  ???? A0021     066.680 041.248-024.668
ATOM    754  C  ???? A0023     059.376 038.263-019.063
HETATM  754  P  ???? A0029     062.874 039.297-022.410
HETATM  754  O  ???? A0029     063.980 038.763-021.598
HETATM  754  O  ???? A0029     061.588 038.634-022.126
HETATM  754  O3 ???? A0029     063.172 039.286-023.856
HETATM  754  O5*???? A0029     062.860 040.791-021.992
HETATM  754  C4*???? A0029     062.158 042.682-020.805
HETATM  754  O4*???? A0029     062.070 041.916-019.604
HETATM  754  C3*???? A0029     063.359 043.578-020.624
HETATM  754  O3*???? A0029     063.315 044.736-021.455
HETATM  754  C2*???? A0029     063.243 043.932-019.162
HETATM  754  O2*???? A0029     062.243 044.922-018.935
HETATM  754  C1*???? A0029     062.732 042.614-018.569
HETATM  754  N9 ???? A0029     063.865 041.784-018.112
HETATM  754  C8 ???? A0029     064.418 040.683-018.710
HETATM  754  N7 ???? A0029     065.416 040.188-017.972
HETATM  754  C5 ???? A0029     065.529 040.981-016.879
HETATM  754  C6 ???? A0029     066.397 040.984-015.764
HETATM  754  N6 ???? A0029     067.380 040.066-015.602
HETATM  754  N1 ???? A0029     066.217 041.950-014.847
HETATM  754  C2 ???? A0029     065.236 042.894-014.959
HETATM  754  N3 ???? A0029     064.393 042.939-016.017
HETATM  754  C4 ???? A0029     064.557 041.988-016.949
